# Supplementary material for: Compensatory enhancement of input maintains aversive dopaminergic reinforcement in hungry Drosophila
Source: Neuron. Author manuscript; Available in PMC 2025 Dec 24. (PMC7618526; doi:10.1016/j.neuron.2024.04.035)
Supplement: Table S1 [file EMS211459-supplement-Table_S1.csv]

	Publication Id	V630 Codex Id	FlyWire Name	Cell Designation	Cluster Size	Cluster Id
	720575940619731393	720575940619731393	PRW.72	Cell Type: ISN (Yu et al., 2016, Jourjine et al. 2018 & here)	-	-
	720575940617785817	720575940617785817	PRW.54	Cell Type: ISN (Yu et al., 2016, Jourjine et al. 2018 & here)	-	-
	720575940624153528	720575940624153528	PRW.68	Cell Type: ISN (Yu et al., 2016, Jourjine et al. 2018 & here)	-	-
	720575940613441689	720575940621212654	PRW.78	Cell Type: ISN (Yu et al., 2016, Jourjine et al. 2018 & here)	-	-
1	720575940621599741	720575940621599741	FLA.11	Class: Ascending Neuron	3	1
2	720575940647688244	720575940611730674	FLA.2	Cell Type: CB0453, Cowboy fragment (Sterne et al, 2021)	3	1
3	720575940639956643	720575940639956643	FLA.1	Cell Type: Cowboy (Sterne et al, 2021)	3	1
4	720575940620833901	720575940620833901	PRW.13	Class: Ascending Neuron	4	2
5	720575940636263543	720575940636263543	PRW.48	Class: Ascending Neuron	4	2
6	720575940635527092	720575940635527092	PRW.SMP.2	Class: Ascending Neuron	4	2
7	720575940631295506	720575940631295506	PRW.59	Class: Ascending Neuron	4	2
8	720575940638744804	720575940638744804	SMP.FB.37	Class: Ascending Neuron	1	3
9	720575940620306300	720575940620306300	SMP.920	Hemilineage: FLAa2	6	4
10	720575940624208169	720575940621782057	FLA.SMP.62	Hemilineage: FLAa2	6	4
11	720575940632134483	720575940632134483	PRW.SMP.46	Hemilineage: FLAa2	6	4
12	720575940626512881	720575940626512881	SMP.1009	Hemilineage: FLAa2	6	4
13	720575940631044141	720575940631044141	SMP.724	Hemilineage: FLAa2	6	4
14	720575940631570636	720575940631570636	SMP.890	Hemilineage: FLAa2	6	4
15	720575940613754833	720575940613754833	FLA.SMP.59	Ribbon (Sterne et al, 2021)	3	5
16	720575940627559623	720575940627559623	FLA.SMP.53	Ribbon (Sterne et al, 2021)	3	5
17	720575940621365357	720575940621365357	FLA.SLP.1	Hemibrain Type: AstA1	2	6
18	720575940627154569	720575940627154569	SMP.SLP.1	Hemibrain Type: AstA1	2	6
19	720575940619398872	720575940619398872	PRW.SMP.15	Hemilineage: FLAa2	6	7
20	720575940616510425	720575940616510425	PRW.SMP.29	Community label: aDT6a	6	7
21	720575940623231527	720575940623231527	PRW.SMP.12	Hemilineage: FLAa2	6	7
22	720575940630393427	720575940630393427	PRW.SMP.9	Hemilineage: FLAa2	6	7
23	720575940628017563	720575940628017563	PRW.SMP.13	Hemilineage: FLAa2	6	7
24	720575940619471525	720575940619471525	SMP.513	Hemilineage: FLAa2	6	7
25	720575940626500362	720575940626500362	FLA.SMP.17	Hemilineage: FLAa2	4	8
26	720575940627436554	720575940627436554	FLA.SMP.15	Hemilineage: FLAa2	4	8
27	720575940637780969	720575940637780969	FLA.SMP.13	Hemilineage: FLAa2	4	8
28	720575940645920052	720575940645920052	FLA.SMP.16	Hemilineage: FLAa2	4	8
29	720575940621680264	720575940621680264	FLA.SMP.68	Hemilineage: FLAa2	7	9
30	720575940634776511	720575940634776511	SMP.700	Hemilineage: FLAa2	7	9
31	720575940659170433	720575940659170433	SMP.934	Hemilineage: FLAa2	7	9
32	720575940628577383	720575940628577383	SMP.707	Hemilineage: FLAa2	7	9
33	720575940632695904	720575940632695904	PRW.SMP.17	Hemilineage: FLAa2	7	9
34	720575940626742532	720575940626742532	PRW.SMP.21	Hemilineage: FLAa2	7	9
35	720575940611513258	720575940611513258	SMP.757	Hemilineage: FLAa2	7	9
36	720575940637151807	720575940637151807	PRW.SMP.10	Hemilineage: FLAa2	11	10
37	720575940626452879	720575940626452879	PRW.SMP.14	Hemilineage: FLAa2	11	10
38	720575940638996413	720575940638996413	PRW.SMP.19	Hemilineage: FLAa2	11	10
39	720575940644327022	720575940644327022	FLA.SMP.26	Parenthesis (Sterne et al, 2021)	11	10
40	720575940629764906	720575940629764906	PRW.SMP.54	Hemilineage: FLAa2	11	10
41	720575940610959834	720575940610959834	FLA.SMP.120	Hemilineage: FLAa2	11	10
42	720575940616872337	720575940616872337	FLA.SMP.37	Hemilineage: FLAa2	11	10
43	720575940605589378	720575940605589378	PRW.SMP.38	Hemilineage: FLAa2	11	10
44	720575940616963217	720575940616963217	SMP.904	Hemilineage: FLAa2	11	10
45	720575940626524938	720575940626524938	FLA.147	Hemilineage: FLAa2	11	10
46	720575940631488839	720575940631488839	SMP.909	Hemilineage: FLAa2	11	10
47	720575940628713724	720575940623063847	SMP.1305	Hemilineage: FLAa2	10	11
48	720575940619283553	720575940619283553	FLA.SMP.79	Hemilineage: FLAa2	10	11
49	720575940624735565	720575940624735565	PRW.SMP.51	Hemilineage: FLAa2	10	11
50	720575940644751651	720575940644751651	PRW.SMP.47	Hemilineage: FLAa2	10	11
51	720575940612348438	720575940612348438	FLA.SMP.83	Hemilineage: FLAa2	10	11
52	720575940623752741	720575940623752741	SMP.1469	Hemilineage: FLAa2	10	11
53	720575940610624206	720575940610624206	PRW.SMP.63	Hemilineage: FLAa2	10	11
54	720575940633993623	720575940633993623	PRW.SMP.48	Hemilineage: FLAa2	10	11
55	720575940633723060	720575940633723060	SMP.1890	Hemilineage: FLAa2	10	11
56	720575940619403435	720575940619403435	FLA.SMP.126	Hemilineage: FLAa2	10	11
57	720575940623605180	720575940623605180	SMP.771	Hemilineage: FLAa2	5	12
58	720575940643191575	720575940643191575	SMP.965	Hemilineage: FLAa2	5	12
59	720575940625218590	720575940625218590	PRW.SMP.57	Hemilineage: FLAa2	5	12
60	720575940612087922	720575940612087922	PRW.SMP.36	Hemilineage: FLAa2	5	12
61	720575940621605964	720575940621605964	SMP.1019	Hemilineage: FLAa2	5	12
62	720575940622266748	720575940622266748	PRW.SMP.52	Hemilineage: FLAa2	5	13
63	720575940621282486	720575940621282486	FLA.SMP.28	Hemilineage: FLAa2	5	13
64	720575940628232451	720575940628232451	FLA.SMP.63	Hemilineage: FLAa2	5	13
65	720575940618763686	720575940618763686	PRW.SMP.59	Hemilineage: FLAa2	5	13
66	720575940622907687	720575940622907687	PRW.SMP.40	Hemilineage: FLAa2	5	13
67	720575940634842804	720575940634842804	FLA.SMP.71	Hemilineage: LB5	5	14
68	720575940628083578	720575940628083578	FLA.99	Hemilineage: LB5	5	14
69	720575940631236311	720575940610810597	FLA.96	Hemilineage: LB5	5	14
70	720575940620228449	720575940620228449	SMP.1776	Hemilineage: LB5	5	14
71	720575940603676076	720575940603676076	FLA.114	Hemilineage: LB5	5	14
72	720575940627702665	720575940627702665	SAD.AVLP.18	Hemibrain Type: OA-VPM4	2	15
73	720575940624971243	720575940624971243	AVLP.185	Hemibrain Type: OA-VPM4	2	15
74	720575940639512192	720575940639512192	GNG.SMP.4	Cell Type CB0135	2	16
75	720575940631742381	720575940631742381	GNG.SMP.5	Cell Type CB0135	2	16
76	720575940609729649	720575940609729649	AL.LH.190	Hemibrain Type: hb519236349	2	17
77	720575940630134839	720575940630134839	AL.LH.144	Hemibrain Type: hb519236349	2	17
78	720575940606867145	720575940606867145	PRW.155	SEZON01 (Otto et al., 2020 & here) / Hemilineage: LB5	7	18
79	720575940628504849	720575940623301256	PRW.SMP.7	SEZON01 (Otto et al., 2020 & here) / Gallinule (Sterne et al, 2021)	7	18
80	720575940628504081	720575940640464373	SMP.1104	SEZON01 (Otto et al., 2020 & here) / Gallinule (Sterne et al, 2021)	7	18
81	720575940633017903	720575940638597283	SMP.1172	SEZON01 (Otto et al., 2020 & here) / Gallinule (Sterne et al, 2021)	7	18
82	720575940633829971	720575940618926757	PRW.191	SEZON01 (Otto et al., 2020 & here) / Gallinule (Sterne et al, 2021)	7	18
83	720575940623853837	720575940626519704	SMP.895	SEZON01 (Otto et al., 2020) / Gallinule (Sterne et al, 2021)	7	18
84	720575940610079957	720575940630620687	PRW.SMP.23	SEZON01 (Otto et al., 2020 & here) / Gallinule (Sterne et al, 2021)	7	18
85	720575940613903778	720575940613903778	FLA.SMP.25	Hemibrain Type: SMP169	2	19
86	720575940628722284	720575940628722284	FLA.SMP.27	Hemibrain Type: SMP169	2	19
87	720575940621903896	720575940621903896	SMP.1088	Hemilineage: FLAa2	3	20
88	720575940643041992	720575940643041992	PRW.SMP.43	Hemilineage: FLAa2	3	20
89	720575940627713040	720575940627713040	PRW.SMP.35	Hemilineage: FLAa2	3	20
90	720575940631327021	720575940631327021	FLA.31	Hemilineage: LB5	7	21
91	720575940615318155	720575940615318155	PRW.266	Hemilineage: LB5	7	21
92	720575940633715831	720575940633715831	PRW.FLA.12	Hemilineage: LB5	7	21
93	720575940605938633	720575940605938633	FLA.63	Hemilineage: LB5	7	21
94	720575940621138977	720575940621138977	SMP.FLA.50	Hemilineage: LB5	7	21
95	720575940628209152	720575940628209152	PRW.134	Hemilineage: LB5	7	21
96	720575940617054621	720575940617054621	FLA.21	Hemilineage: LB5	7	21
97	720575940627667530	720575940627667530	GNG.SMP.9	Hemibrain Type: SMP259, SMP260, SMP263, SMP264, SMP265	2	22
98	720575940625376442	720575940625376442	GNG.SMP.13	Hemibrain Type: SMP259, SMP260, SMP263, SMP264, SMP265	2	22
99	720575940613816626	720575940613816626	PRW.177	Hemibrain Type: SMP259, SMP260, SMP263, SMP264, SMP265	2	23
100	720575940616848030	720575940616848030	SMP.981	Hemibrain Type: SMP259, SMP260, SMP263, SMP264, SMP265	2	23
101	720575940621671687	720575940621671687	FLA.SMP.92	Hemilineage: FLAa2	3	24
102	720575940637192169	720575940637192169	FLA.SMP.104	Hemilineage: FLAa2	3	24
103	720575940628452431	720575940628452431	SMP.1617	Hemilineage: FLAa2	3	24
104	720575940626232153	720575940626232153	SMP.76	Hemibrain Type: SMP594	1	25
105	720575940635239672	720575940635239672	PRW.28	Cell Type: CB0262	2	26
106	720575940636895406	720575940636895406	PRW.20	Cell Type: CB0262	2	26
107	720575940620494529	720575940620494529	GNG.SMP.2	Cell Type: CB0059	1	27
108	720575940637461134	720575940623607221	SMP.950	Cell Type: CB0168	2	28
109	720575940627426835	720575940627426835	SMP.460	Cell Type: CB0060 Janu-AstA	2	28
110	720575940627327238	720575940627327238	GNG.SMP.7	Eifel (Sterne et al, 2021)	2	29
111	720575940629468026	720575940629468026	GNG.SMP.6	Eifel (Sterne et al, 2021)	2	29
112	720575940617425947	720575940617425947	FLA.SMP.116	Hemilineage: FLAa2	2	30
113	720575940642715040	720575940642715040	FLA.9	Hemilineage: FLAa2	2	30
114	720575940622161032	720575940622161032	PRW.SMP.24	Hemilineage: FLAa2	10	31
115	720575940611991830	720575940611991830	PRW.SMP.18	Hemilineage: FLAa2	10	31
116	720575940628857850	720575940628857850	PRW.SMP.42	Hemilineage: FLAa2	10	31
117	720575940637002724	720575940637002724	PRW.SMP.30	Hemilineage: FLAa2	10	31
118	720575940620994292	720575940620994292	PRW.SMP.28	Hemilineage: FLAa2	10	31
119	720575940623989245	720575940623989245	FLA.SMP.32	Hemilineage: FLAa2	10	31
120	720575940626982165	720575940626982165	PRW.SMP.37	Hemilineage: FLAa2	10	31
121	720575940612302506	720575940612302506	SMP.1316	Hemilineage: FLAa2	10	31
122	720575940630165007	720575940630165007	PRW.SMP.45	Hemilineage: FLAa2	10	31
123	720575940629204992	720575940629204992	SMP.972	Hemilineage: FLAa2	10	31
124	720575940604764862	720575940604764862	SMP.960	Hemilineage: FLAa2	6	32
125	720575940637381466	720575940637381466	SMP.1368	Wave (Sterne et al, 2021)	6	32
126	720575940638900469	720575940638900469	SMP.1325	Hemilineage: FLAa2	6	32
127	720575940637531369	720575940637531369	SMP.1533	Hemilineage: FLAa2	6	32
128	720575940621126621	720575940621126621	SMP.671	Hemilineage: FLAa2	6	32
129	720575940635191438	720575940635191438	SMP.1072	Hemilineage: FLAa2	6	32
130	720575940618320674	720575940618320674	SAD.FB.2	Hemibrain Type: OA-VPM3	1	33
131	720575940624994568	720575940624994568	PRW.415	Cell Type: CB0066	1	34
132	720575940634192083	720575940612865814	PRW.SMP.16	Cell Type: CB0272	1	35
133	720575940621662332	720575940621662332	FLA.SMP.2	Cell Type: OA-VUMx3	1	36
134	720575940610708430	720575940610708430	PRW.SMP.1	Cell Type: OA-VUMx2. / BiT (González-Segarra)	1	37
135	720575940630670890	720575940630670890	PRW.32	Cell Type: CB0310	1	38
	720575940605221065	720575940605221065	SMP.MB_ML.70	Hemibrain Type: PAM01	-	-
	720575940617145561	720575940617145561	SMP.MB_ML.45	Hemibrain Type: PAM01	-	-
	720575940618744118	720575940618744118	SMP.MB_ML.67	Hemibrain Type: PAM01	-	-
	720575940619785492	720575940619785492	SMP.2194	Hemibrain Type: PAM01	-	-
	720575940621245124	720575940621245124	SMP.MB_ML.66	Hemibrain Type: PAM01	-	-
	720575940621462512	720575940621462512	SMP.MB_ML.44	Hemibrain Type: PAM01	-	-
	720575940623442173	720575940623442173	MB_ML.227	Hemibrain Type: PAM01	-	-
	720575940625338249	720575940625338249	SMP.2302	Hemibrain Type: PAM01	-	-
	720575940625525265	720575940625525265	SMP.CRE.175	Hemibrain Type: PAM01	-	-
	720575940625683716	720575940625683716	SMP.MB_ML.54	Hemibrain Type: PAM01	-	-
	720575940626555800	720575940626555800	SMP.2269	Hemibrain Type: PAM01	-	-
	720575940628687207	720575940628687207	SMP.MB_ML.48	Hemibrain Type: PAM01	-	-
	720575940629188507	720575940629188507	SMP.2127	Hemibrain Type: PAM01	-	-
	720575940629564286	720575940629564286	CRE.299	Hemibrain Type: PAM01	-	-
	720575940630691159	720575940630691159	SMP.2235	Hemibrain Type: PAM01	-	-
	720575940630722956	720575940630722956	SMP.2234	Hemibrain Type: PAM01	-	-
	720575940631095087	720575940631095087	SMP.MB_ML.59	Hemibrain Type: PAM01	-	-
	720575940631443304	720575940631443304	SMP.MB_ML.42	Hemibrain Type: PAM01	-	-
	720575940631653959	720575940631653959	SMP.MB_ML.62	Hemibrain Type: PAM01	-	-
	720575940633142498	720575940633142498	SMP.2231	Hemibrain Type: PAM01	-	-
	720575940633733401	720575940633733401	SMP.2204	Hemibrain Type: PAM01	-	-
	720575940633832628	720575940633832628	SMP.CRE.170	Hemibrain Type: PAM01	-	-
	720575940634475119	720575940634475119	SMP.CRE.176	Hemibrain Type: PAM01	-	-
	720575940634655851	720575940634655851	SMP.MB_ML.25	Hemibrain Type: PAM01	-	-
	720575940637390302	720575940637390302	SMP.MB_ML.41	Hemibrain Type: PAM01	-	-
	720575940637391582	720575940637391582	SMP.MB_ML.40	Hemibrain Type: PAM01	-	-
	720575940641062901	720575940641062901	SMP.MB_ML.46	Hemibrain Type: PAM01	-	-
	720575940645267566	720575940645267566	SMP.MB_ML.31	Hemibrain Type: PAM01	-	-
	720575940649649785	720575940649649785	SMP.MB_ML.58	Hemibrain Type: PAM01	-	-
	720575940654661281	720575940654661281	SMP.2202	Hemibrain Type: PAM01	-	-
	720575940639566406	720575940617027707	SMP.MB_ML.69	Hemibrain Type: PAM01	-	-
	720575940625352456	720575940629858604	NO_CONS.2134	Hemibrain Type: PAM01	-	-
	720575940613732271	720575940613732271	MB_ML.47	Hemibrain Type: PAM02	-	-
	720575940631118610	720575940631118610	MB_ML.202	Hemibrain Type: PAM02	-	-
	720575940632541523	720575940632541523	MB_ML.86	Hemibrain Type: PAM02	-	-
	720575940636355685	720575940636355685	MB_ML.192	Hemibrain Type: PAM02	-	-
	720575940609414468	720575940609414468	MB_ML.65	Hemibrain Type: PAM04	-	-
	720575940613338152	720575940613338152	SLP.MB_ML.31	Hemibrain Type: PAM04	-	-
	720575940619322328	720575940619322328	NO_CONS.872	Hemibrain Type: PAM04	-	-
	720575940624639420	720575940624639420	SLP.MB_ML.28	Hemibrain Type: PAM04	-	-
	720575940624859725	720575940624859725	SLP.MB_ML.22	Hemibrain Type: PAM04	-	-
	720575940629579836	720575940629579836	SLP.MB_ML.27	Hemibrain Type: PAM04	-	-
	720575940631198776	720575940631198776	MB_ML.210	Hemibrain Type: PAM04	-	-
	720575940631636035	720575940631636035	MB_ML.59	Hemibrain Type: PAM04	-	-
	720575940633688476	720575940633688476	MB_ML.85	Hemibrain Type: PAM04	-	-
	720575940628526735	720575940624966439	MB_ML.208	Hemibrain Type: PAM04	-	-
	720575940619244248	720575940619244248	SMP.MB_ML.2	Hemibrain Type: PAM05	-	-
	720575940619917248	720575940619917248	CRE.225	Hemibrain Type: PAM05	-	-
	720575940626135122	720575940626135122	CRE.MB_ML.9	Hemibrain Type: PAM05	-	-
	720575940630446329	720575940630446329	SMP.MB_ML.4	Hemibrain Type: PAM05	-	-
	720575940608166748	720575940608166748	SMP.MB_ML.10	Hemibrain Type: PAM06	-	-
	720575940619823536	720575940619823536	SMP.MB_ML.39	Hemibrain Type: PAM07	-	-
	720575940620341931	720575940620341931	MB_ML.CRE.16	Hemibrain Type: PAM07	-	-
	720575940627680516	720575940627680516	MB_PED.MB_ML.19	Hemibrain Type: PAM07	-	-
	720575940628094663	720575940628094663	MB_PED.MB_ML.18	Hemibrain Type: PAM07	-	-
	720575940631576903	720575940631576903	SMP.MB_ML.35	Hemibrain Type: PAM07	-	-
	720575940604479590	720575940604479590	SMP.CRE.166	Hemibrain Type: PAM08	-	-
	720575940610569028	720575940610569028	SMP.CRE.154	Hemibrain Type: PAM08	-	-
	720575940612755618	720575940612755618	CRE.MB_ML.45	Hemibrain Type: PAM08	-	-
	720575940612857878	720575940612857878	SMP.CRE.149	Hemibrain Type: PAM08	-	-
	720575940614991221	720575940614991221	SMP.MB_ML.23	Hemibrain Type: PAM08	-	-
	720575940616986769	720575940616986769	SMP.CRE.161	Hemibrain Type: PAM08	-	-
	720575940617903643	720575940617903643	SMP.MB_ML.68	Hemibrain Type: PAM08	-	-
	720575940619299054	720575940619299054	SMP.CRE.160	Hemibrain Type: PAM08	-	-
	720575940627110931	720575940627110931	MB_ML.CRE.19	Hemibrain Type: PAM08	-	-
	720575940629190615	720575940629190615	SMP.1897	Hemibrain Type: PAM08	-	-
	720575940629379415	720575940629379415	SMP.CRE.162	Hemibrain Type: PAM08	-	-
	720575940630076887	720575940630076887	SMP.CRE.168	Hemibrain Type: PAM08	-	-
	720575940630892631	720575940630892631	SMP.CRE.171	Hemibrain Type: PAM08	-	-
	720575940633573783	720575940633573783	SMP.CRE.164	Hemibrain Type: PAM08	-	-
	720575940642603464	720575940642603464	SMP.CRE.167	Hemibrain Type: PAM08	-	-
	720575940642733216	720575940642733216	SMP.CRE.155	Hemibrain Type: PAM08	-	-
	720575940642744264	720575940642744264	MB_ML.SMP.3	Hemibrain Type: PAM08	-	-
	720575940644747828	720575940644747828	SMP.CRE.147	Hemibrain Type: PAM08	-	-
	720575940614629799	720575940614629799	MB_ML.21	Hemibrain Type: PAM09	-	-
	720575940619893419	720575940619893419	FB.1229	Hemibrain Type: PAM09	-	-
	720575940621861637	720575940621861637	MB_PED.1	Hemibrain Type: PAM09	-	-
	720575940660271745	720575940660271745	MB_ML.200	Hemibrain Type: PAM09	-	-
	720575940620576238	720575940620576238	SLP.MB_ML.13	Hemibrain Type: PAM10	-	-
	720575940624661031	720575940624661031	MB_ML.7	Hemibrain Type: PAM10	-	-
	720575940626878460	720575940626878460	SIP.MB_ML.3	Hemibrain Type: PAM10	-	-
	720575940639075150	720575940639075150	MB_ML.17	Hemibrain Type: PAM10	-	-
	720575940606196098	720575940606196098	MB_ML.198	Hemibrain Type: PAM11	-	-
	720575940612920999	720575940612920999	FB.MB_VL.1	Hemibrain Type: PAM11	-	-
	720575940613426838	720575940613426838	MB_ML.185	Hemibrain Type: PAM11	-	-
	720575940616882757	720575940616882757	SMP.MB_ML.12	Hemibrain Type: PAM11	-	-
	720575940619101062	720575940619101062	MB_PED.MB_ML.7	Hemibrain Type: PAM11	-	-
	720575940625705872	720575940625705872	MB_PED.MB_ML.8	Hemibrain Type: PAM11	-	-
	720575940626506472	720575940626506472	MB_ML.MB_VL.5	Hemibrain Type: PAM11	-	-
	720575940630868271	720575940630868271	SMP.MB_ML.27	Hemibrain Type: PAM11	-	-
	720575940639358579	720575940639358579	SMP.MB_ML.6	Hemibrain Type: PAM11	-	-
	720575940608186498	720575940624011783	SMP.MB_ML.49	Hemibrain Type: PAM11	-	-
	720575940604861356	720575940604861356	CRE.MB_ML.32	Hemibrain Type: PAM12	-	-
	720575940610181496	720575940610181496	CRE.MB_ML.20	Hemibrain Type: PAM12	-	-
	720575940611789810	720575940611789810	MB_ML.231	Hemibrain Type: PAM12	-	-
	720575940614677810	720575940614677810	CRE.MB_ML.18	Hemibrain Type: PAM12	-	-
	720575940618377536	720575940618377536	MB_ML.184	Hemibrain Type: PAM12	-	-
	720575940618775943	720575940618775943	SMP.MB_ML.51	Hemibrain Type: PAM12	-	-
	720575940620352646	720575940620352646	CRE.MB_ML.36	Hemibrain Type: PAM12	-	-
	720575940621166256	720575940621166256	SMP.MB_ML.32	Hemibrain Type: PAM12	-	-
	720575940625128067	720575940625128067	MB_ML.205	Hemibrain Type: PAM12	-	-
	720575940630397527	720575940630397527	SMP.MB_ML.37	Hemibrain Type: PAM12	-	-
	720575940631577901	720575940631577901	MB_ML.187	Hemibrain Type: PAM12	-	-
	720575940640770957	720575940640770957	CRE.MB_ML.40	Hemibrain Type: PAM12	-	-
	720575940615816498	720575940615816498	SMP.CRE.169	Hemibrain Type: PAM14	-	-
	720575940619301185	720575940619301185	CRE.MB_ML.31	Hemibrain Type: PAM14	-	-
	720575940620424813	720575940620424813	MB_ML.229	Hemibrain Type: PAM14	-	-
	720575940606909826	720575940606909826	SMP.MB_ML.73	Hemibrain Type: PAM15	-	-
	720575940613647007	720575940613647007	SMP.CRE.174	Hemibrain Type: PAM15	-	-
	720575940645932579	720575940645932579	SMP.2261	Hemibrain Type: PAM15	-	-
	720575940621040737	720575940621040737	SMP.MB_PED.1	Hemibrain Type: PPL101	-	-
	720575940617691170	720575940617691170	SMP.MB_PED.2	Hemibrain Type: PPL101	-	-
	720575940624206728	720575940614457342	SMP.229	Hemibrain Type: PPL102	-	-
	720575940631745367	720575940624093693	SMP.MB_PED.3	Hemibrain Type: PPL102	-	-
	720575940631758393	720575940631758393	SMP.MB_ML.1	Hemibrain Type: PPL103	-	-
	720575940627594568	720575940627594568	MB_VL.MB_ML.1	Hemibrain Type: PPL103	-	-
	720575940632107335	720575940632107335	SIP.MB_VL.1	Hemibrain Type: PPL104	-	-
	720575940627549205	720575940627549205	SIP.MB_VL.2	Hemibrain Type: PPL104	-	-
	720575940623082665	720575940631628355	SMP.MB_VL.2	Hemibrain Type: PPL105	-	-
	720575940647147908	720575940647147908	SMP.MB_VL.1	Hemibrain Type: PPL105	-	-
	720575940620471745	720575940620471745	MB_VL.1	Hemibrain Type: PPL106	-	-
	720575940609180611	720575940609180611	SMP.MB_VL.3	Hemibrain Type: PPL106	-	-
