# Supplementary material for: Compensatory enhancement of input maintains aversive dopaminergic reinforcement in hungry Drosophila
Source: Neuron. Author manuscript; Available in PMC 2025 Dec 24. (PMC7618526; doi:10.1016/j.neuron.2024.04.035)
Supplement: Table S2 [file EMS211459-supplement-Table_S2.xlsx]

## Sheet: Sheet1
Figure	Experiment	n	Normally distributed	Statiscal test	p value		Used normality tests:		Kolmogorov Smirnov if n>50
Figure 1A	immediate aversive memory - CS flies	11 - 12	Yes	Ordinary one-way ANOVA test followed by Tukey's multiple comparisons test					Shapiro Wilk if n <50
	Fed versus Starved				0.0069
	Starved versus Refed				0.0209
	Fed versus Refed				0.8937
Figure 1B	MB320C>CaLexA	61 - 84	No	Kruskal-Wallis test followed by Dunn's multiple comparisons test
	Naif Fed versus Naif Starved				0.0003
	Naif Fed versus Trained Fed				0.022
	Naif Starved versus Trained Starved				<0.0001
	Trained Fed versus Trained Starved				>0.9999
Figure 1B''	Ratio Trained/Naif of Fed versus Starved	7	Yes	Unpaired t test	0.0178
Figure 1C	MB320C>GRABDA2m - shock response
Figure 1C'	Peak DF/F0 Fed versus Starved	10	Yes	Unpaired t test	0.0071
Figure 1C"	AUC 1.5s Fed versus Starved	10	No	Mann Whitney test	0.0152
	AUC 5s Fed versus Starved	10	No	Mann Whitney test	0.0243
Figure 1C"'	F0 Fed versus Starved	10	Yes	Unpaired t test	0.0046
Figure 1D	Aversive immediate memory	13 - 19	No	Kruskal-Wallis test followed by Dunn's multiple comparisons test
	w1118 versus AkhA				0.0199
	w1118 versus AkhAP				0.0051
	w1118 versus AkhR1				0.0023
	w1118 versus Bmm1				>0.9999
Figure 1E	Appetitive immediate memory	11 - 12	Yes	Ordinary one-way ANOVA	0.9313
	w1118 versus AkhA
	w1118 versus AkhAP
	w1118 versus AkhR1
	w1118 versus Bmm1
Figure 1F	Aversive immediate memory
	w1118 Fed versus w1118 Starved	10	Yes	Unpaired t test	0.0109
Figure 1F'	AkhAP Fed versus AkhAP Starved	10 - 11	Yes	Unpaired t test	0.9193
Figure 1F"	AkhR1 Fed versus AkhR1 Starved	10	No	Mann Whitney test	0.9118
Figure 2A	Immediate aversive memory Corpora cardiaca ablation	10 - 12	Yes	Ordinary one-way ANOVA test followed by Tukey's multiple comparison test
	Akh>+ versus + UAS rpr				0.1558
	Akh>UAS rpr versus Akh>+				0.0005
	Akh>UAS rpr versus + UAS rpr				<0.0001
Figure 2B	Immediate aversive memory Corpora cardiaca block 33°C	9 - 11	Yes	Ordinary one-way ANOVA test followed by Tukey's multiple comparison test
	Akh>+ versus + UAS Shits1				0.9913
	Akh>UAS Shits1 versus Akh>+				0.001
	Akh>UAS Shits1 versus + UAS Shits1				0.0004
Figure 2C	Immediate aversive memory Corpora cardiaca block 23°C	6 - 8	Yes	Ordinary one-way ANOVA	0.9748
	Akh>+ versus + UAS Shits1
	Akh>UAS Shits1 versus Akh>+
	Akh>UAS Shits1 versus + UAS Shits1
Figure 2D	Immediate aversive memory Akh knockdown 29°C	7 - 15	No	Kruskal-Wallis test followed by Dunn's multiple comparisons test
	tubGal80ts; Akh>+ versus + UAS Akh Ri GD				>0.9999
	tubGal80ts; Akh>UAS Akh Ri GD versus tubGal80ts; Akh>+				0.028
	tubGal80ts; Akh>UAS Akh Ri GD versus + UAS Akh Ri GD				0.0029
Figure 2E	Immediate aversive memory Akh knockdown 23°C	9 - 13	Yes	Ordinary one-way ANOVA	0.2047
	tubGal80ts; Akh>+ versus + UAS Akh Ri GD
	tubGal80ts; Akh>UAS Akh Ri GD versus tubGal80ts; Akh>+
	tubGal80ts; Akh>UAS Akh Ri GD versus + UAS Akh Ri GD
Figure 2F	MB320C>GRABDA2m versus AkhR1, MB320C>GRABDA2m - shock response	9
Figure 2F'	Peak DF/F0		Yes	Unpaired t test with Welch's correction	0.0349
Figure 2F"	AUC 1.5s		Yes	Unpaired t test with Welch's correction	0.0296
Figure 2F"'	F0		Yes	Unpaired t test	0.7106
Figure 3A	Immediate aversive memory AkhR knockdown in the fat body	7 - 11	No	Kruskal-Wallis test followed by Dunn's multiple comparisons test
	Ppl>+ versus + UAS AkhR Ri TRIP				0.358
	Ppl>UAS AkhR Ri TRIP versus Ppl>+				>0.9999
	Ppl>UAS AkhR Ri TRIP versus + UAS AkhR Ri TRIP				0.0379
Figure 3B	Immediate aversive memory AkhR knockdown in neurons	14 - 20	Yes	Ordinary one-way ANOVA test followed by Tukey's multiple comparison test
	nSyb>+ versus + UAS AkhR Ri TRIP				0.5812
	nSyb>UAS AkhR Ri TRIP versus nSyb>+				0.0006
	nSyb>UAS AkhR Ri TRIP versus + UAS AkhR Ri TRIP				0.0255
Figure 3D	Immediate aversive memory AKHR neurons ablation	11 - 15	Yes	Ordinary one-way ANOVA test followed by Tukey's multiple comparison test
	AkhR:BD; nSyb:AD>+ versus + UAS rpr				0.9546
	AkhR:BD; nSyb:AD>UAS rpr versus AkhR:BD; nSyb:AD>+				<0.0001
	AkhR:BD; nSyb:AD>UAS rpr versus + UAS rpr				<0.0001
Figure 3E	Immediate aversive memory AKHR neurons block 33°C	11 - 13	Yes	Ordinary one-way ANOVA test followed by Tukey's multiple comparison test
	AkhR:BD; nSyb:AD>+ versus + UAS Shits1				0.6526
	AkhR:BD; nSyb:AD>UAS Shits1 versus AkhR:BD; nSyb:AD>+				<0.0001
	AkhR:BD; nSyb:AD>UAS Shits1 versus + UAS Shits1				<0.0001
Figure 3F	3 hours aversive memory AKHR neurons block 33°C	9 - 11	Yes	Ordinary one-way ANOVA test followed by Tukey's multiple comparison test
	AkhR:BD; nSyb:AD>+ versus + UAS Shits1				0.8955
	AkhR:BD; nSyb:AD>UAS Shits1 versus AkhR:BD; nSyb:AD>+				0.0058
	AkhR:BD; nSyb:AD>UAS Shits1 versus + UAS Shits1				0.0233
	AkhR:BD; nSyb:AD>+ versus theoretical mean of 0	11	Yes	One sample t test	<0.0001
	+ UAS Shits1 versus theoretical mean of 0	9			0.0012
	AkhR:BD; nSyb:AD>UAS Shits1 versus theoretical mean of 0	9			0.2238
Figure 3G	Immediate aversive memory AKHR neurons block 23°C	12	Yes	Ordinary one-way ANOVA	0.3364
	AkhR:BD; nSyb:AD>+ versus + UAS Shits1
	AkhR:BD; nSyb:AD>UAS Shits1 versus AkhR:BD; nSyb:AD>+
	AkhR:BD; nSyb:AD>UAS Shits1 versus + UAS Shits1
Figure 3H	Immediate aversive memory Gr5a neurons block 33°C	10 - 12	Yes	Ordinary one-way ANOVA test followed by Tukey's multiple comparisons test
	Gr5a>+ versus + UAS Shits1				0.4598
	Gr5a>UAS Shits1 versus Gr5a>+				0.1760
	Gr5a>UAS Shits1 versus + UAS Shits1				0.8428
Figure 3I	Immediate aversive memory Gr5a neurons block 23°C	9 - 12	Yes	Ordinary one-way ANOVA test followed by Tukey's multiple comparisons test
	Gr5a>+ versus + UAS Shits1				0.6267
	Gr5a>UAS Shits1 versus Gr5a>+				>0.9999
	Gr5a>UAS Shits1 versus + UAS Shits1				0.6349
Figure 3J	Immediate aversive memory AkhR knockdown in AKHR neurons	11 - 13	Yes	Ordinary one-way ANOVA test followed by Tukey's multiple comparisons test
	AkhR:BD; nSyb:AD>+ versus + UAS AkhR Ri TRIP				0.5933
	AkhR:BD; nSyb:AD>UAS AkhR Ri TRIP versus AkhR:BD; nSyb:AD>+				0.001
	AkhR:BD; nSyb:AD>UASAkhR Ri TRIP versus + UAS AkhR Ri TRIP				0.0102
Figure 3K	Immediate aversive memory AkhR knockdown in Gr5a neurons	13 - 16	Yes	Ordinary one-way ANOVA	0.3004
	Gr5a>+ versus + UAS AkhR Ri TRIP
	Gr5a>UAS AkhR Ri TRIP versus Gr5a>+
	Gr5a>UASAkhR Ri TRIP versus + UAS AkhR Ri TRIP
Figure 5A	Immediate aversive memory SEZON01 neurons ablation	12	No	Kruskal-Wallis test followed by Dunn's multiple comparisons test
	R88F08>+ versus + UAS rpr				>0.9999
	R88F08>UAS rpr versus R88F08>+				0.011
	R88F08>UAS rpr versus + UAS rpr				0.0225
Figure 5B	Immediate aversive memory SEZON01 neurons block 33°C	13 - 15	Yes	Ordinary one-way ANOVA test followed by Tukey's multiple comparisons test
	R88F08>+ versus + UAS Shits1				0.9885
	R88F08>UAS Shits1 versus R88F08>+				<0.0001
	R88F08>UAS Shits1 versus + UAS Shits1				<0.0001
Figure 5C	Immediate aversive memory SEZON01 neurons block 23°C	10 - 15	Yes	Ordinary one-way ANOVA	0.4908
	R88F08>+ versus + UAS Shits1
	R88F08>UAS Shits1 versus R88F08>+
	R88F08>UAS Shits1 versus + UAS Shits1
Figure 5D	Immediate aversive bitter memory AKHR neurons block 33°C	8 - 17	Yes	Ordinary one-way ANOVA test followed by Tukey's multiple comparisons test
	AkhR:BD; nSyb:AD>+ versus + UAS Shits1				0.4412
	AkhR:BD; nSyb:AD>UAS Shits1 versus AkhR:BD; nSyb:AD>+				0.0124
	AkhR:BD; nSyb:AD>UAS Shits1 versus + UAS Shits1				0.0165
	AkhR:BD; nSyb:AD>+ versus theoretical mean of 0	8	Yes	One sample t test	0.0141
	+ UAS Shits1 versus theoretical mean of 0	16			<0.0001
	AkhR:BD; nSyb:AD>UAS Shits1 versus theoretical mean of 0	17			0.0583
Figure 5E	Immediate aversive bitter memory AKHR neurons block 23°C	11 - 15	Yes	Ordinary one-way ANOVA	0.1751
	AkhR:BD; nSyb:AD>+ versus + UAS Shits1
	AkhR:BD; nSyb:AD>UAS Shits1 versus AkhR:BD; nSyb:AD>+
	AkhR:BD; nSyb:AD>UAS Shits1 versus + UAS Shits1
Figure 6C	Immediate aversive memory Tbh knockdown in AKHR neurons	9 - 10	Yes	Ordinary one-way ANOVA test followed by Tukey's multiple comparisons test
	AkhR:BD; nSyb:AD>+ versus + UASTbh Ri TRIP				0.9434
	AkhR:BD; nSyb:AD>UAS Tbh Ri TRIP versus AkhR:BD; nSyb:AD>+				0.0054
	AkhR:BD; nSyb:AD>UAS Tbh Ri TRIP versus + UAS Tbh Ri TRIP				0.0121
Figure 6D	Immediate aversive memory oamb knockdown in SEZON01 neurons	10 - 14	Yes	Ordinary one-way ANOVA test followed by Tukey's multiple comparisons test
	R88F08>+ versus + UAS oamb Ri GD				0.9777
	R88F08>UAS oamb Ri GD versus R88F08>+				0.0023
	R88F08>UAS oamb Ri GD versus + UAS oamb Ri GD				0.002
Figure 7A	Aversive immediate memory
	Akh> + Fed versus Akh> + Starved	9 - 10	Yes	Unpaired t test	0.002
Figure 7A'	+ UAS Shits1 Fed versus + UAS Shits1 Starved	13 - 14	Yes	Unpaired t test	<0.0001
Figure 7A"	Akh> UAS Shits1 Fed versus Akh> UAS Shits1 Starved	10 - 12	Yes	Unpaired t test	0.7371
Figure 7B	Aversive immediate memory
	AkhR:BD; nSyb:AD> + Fed versus AkhR:BD; nSyb:AD> + Starved	11 - 12	Yes	Unpaired t test	0.0001
Figure 7B'	+ UAS Shits1 Fed versus + UAS Shits1 Starved	13 - 14	Yes	Unpaired t test	<0.0001
Figure 7B"	AkhR:BD; nSyb:AD> UAS Shits1 Fed versus AkhR:BD; nSyb:AD> UAS Shits1 Starved	9	Yes	Unpaired t test	0.2842
Figure 7C	Aversive immediate memory
	R88F08> + Fed versus R88F08> + Starved	12	Yes	Unpaired t test	0.0001
Figure 7C'	+ UAS Shits1 Fed versus + UAS Shits1 Starved	13 - 14	Yes	Unpaired t test	<0.0001
Figure 7C"	R88F08> UAS Shits1 Fed versus R88F08> UAS Shits1 Starved	9 - 10	Yes	Unpaired t test	0.9086
Figure S1A	Odor Acuity (MCH) - CS flies	10	Yes	Unpaired t test	0.8416
	Fed versus Starved
Figure S1B	Odor Acuity (OCT) - CS flies	15 - 16	Yes	Unpaired t test	0.996
	Fed versus Starved
Figure S1C	Shock Acuity - CS flies	11	Yes	Unpaired t test	0.817
	Fed versus Starved
Figure S1D	immediate aversive memory - CS flies	15	Yes	Unpaired t test	0.1629
	Sated versus Dehydrated
Figure S1E	3 hours aversive memory - CS flies	11 - 12	Yes	Unpaired t test	0.0009
	Fed versus Starved
Figure S1F	24 hours aversive memory (fasting Long Term Memory) - CS flies	15 - 17	Yes	Unpaired t test	0.1098
	Fed versus Starved
Figure S1G	MB320C>GRABDA2m - odor response
Figure S1G'	Peak DF/F0 Fed versus Starved	10	No	Mann Whitney test	0.404
Figure S1G"	AUC Fed versus Starved	10	Yes	Unpaired t test	0.6271
Figure S1G'"	F0 Fed versus Starved	10	Yes	Unpaired t test	0.005
Figure S1H	Aversive immediate memory
	w1118 Males versus w1118 Females	8	Yes	Unpaired t test	0.7116
	AkhAP Males versus AkhAP Females	8	Yes	Unpaired t test	0.7632
	AkhR1 Males versus AkhR1 Females	8	Yes	Unpaired t test	0.9761
	Male : w1118 versus AkhAP	8	-	Two way ANOVA - Dunnett's comparisons test	0.0031
	Male : w1118 versus AkhR1				<0.0001
	Female : w1118 versus AkhAP				0.0004
	Female : w1118 versus AkhR1				<0.0001
Figure S1I	Shock Acuity	10 - 12	Yes	Ordinary one-way ANOVA test followed by Dunnett's multiple comparisons test
	w1118 versus AkhA				0.257
	w1118 versus AkhAP				0.0689
	w1118 versus AkhR1				0.1536
	w1118 versus Bmm1				>0.9999
Figure S1J	Odor Acuity (OCT)	8 - 10	Yes	Ordinary one-way ANOVA test followed by Dunnett's multiple comparisons test
	w1118 versus AkhA				0.0091
	w1118 versus AkhAP				0.5882
	w1118 versus AkhR1				0.7297
	w1118 versus Bmm1				0.1951
Figure S1K	Odor Acuity (MCH)	9 - 12	Yes	Ordinary one-way ANOVA test followed by Dunnett's multiple comparisons test
	w1118 versus AkhA				0.0003
	w1118 versus AkhAP				0.9905
	w1118 versus AkhR1				0.3936
	w1118 versus Bmm1				0.7634
Figure S1L	TAGs measurements	16	Yes	Ordinary one-way ANOVA test followed by Dunnett's multiple comparisons test
	w1118 versus AkhA				<0.0001
	w1118 versus AkhAP				<0.0001
	w1118 versus AkhR1				<0.0001
	w1118 versus Bmm1				<0.0001
Figure S2A	Akh RNAi efficiency in corpora cardiaca at 29°C	3	Yes	Unpaired t test	0.0156
	+ UAS Akh Ri GD versus tubGal80ts; Akh> UAS Akh Ri GD
Figure S2B	Akh RNAi efficiency in corpora cardiaca at 29°C	3	Yes	Unpaired t test	0.003
	+ UAS Akh Ri KK versus tubGal80ts; Akh> UAS Akh Ri KK
Figure S2C	Immediate aversive memory Akh knockdown 29°C	8 - 15	No	Kruskal-Wallis test followed by Dunn's multiple comparisons test
	tubGal80ts; Akh>+ versus + UAS Akh Ri KK				>0.9999
	tubGal80ts; Akh>UAS Akh Ri KK versus tubGal80ts; Akh>+				0.0086
	tubGal80ts; Akh>UAS Akh Ri KK versus + UAS Akh Ri KK				0.003
Figure S2D	Immediate aversive memory Akh knockdown 23°C	10 - 16	Yes	Ordinary one-way ANOVA test followed by Tukey's multiple comparisons test
	tubGal80ts; Akh>+ versus + UAS Akh Ri KK				0.2111
	tubGal80ts; Akh>UAS Akh Ri KK versus tubGal80ts; Akh>+				0.2532
	tubGal80ts; Akh>UAS Akh Ri KK versus + UAS Akh Ri KK				0.9498
Figure S2E	Immediate aversive memory Lst knockdown 29°C	10 - 11	Yes	Ordinary one-way ANOVA test followed by Tukey's multiple comparisons test
	tubGal80ts; Akh>+ versus + UAS Lst Ri GD				0.0538
	tubGal80ts; Akh>UAS Lst Ri GD versus tubGal80ts; Akh>+				0.0740
	tubGal80ts; Akh>UAS Lst Ri GD versus + UAS Lst Ri GD				0.9763
Figure S2F	Immediate aversive memory Lst knockdown 23°C	9	Yes	Ordinary one-way ANOVA	0.6442
	tubGal80ts; Akh>+ versus + UAS Lst Ri GD
	tubGal80ts; Akh>UAS Lst Ri GD versus tubGal80ts; Akh>+
	tubGal80ts; Akh>UAS Lst Ri GD versus + UAS Lst Ri GD
Figure S2G	MB320C>GRABDA2m versus AkhR1, MB320C>GRABDA2m - odor response	9
Figure S2G'	Peak DF/F0		Yes	Unpaired t test with Welch's correction	0.4643
Figure S2G"	AUC		No	Mann Whitney test	0.4363
Figure S2G"'	F0		Yes	Unpaired t test with Welch's correction	0.7946
Figure S3E	AkhR RNAi efficiency in AKHR expressing tissues	3	Yes	Unpaired t test	0.0015
	+ UAS AkhR Ri TRIP versus AkhR> UAS AkhR Ri TRIP
Figure S3F	AkhR RNAi efficiency in AKHR expressing tissues	3	Yes	Unpaired t test	0.0026
	+ UAS AkhR Ri KK versus AkhR> UAS AkhR Ri KK
Figure S3G	AkhR RNAi efficiency in AKHR expressing tissues	3	Yes	Unpaired t test	0.2355
	+ UAS AkhR Ri GD versus AkhR> UAS AkhR Ri GD
Figure S3A	Immediate aversive memory AkhR knockdown in the fat body	9 - 20	Yes	Ordinary one-way ANOVA test followed by Tukey's multiple comparisons test
	Ppl>+ versus + UAS AkhR Ri KK				0.0097
	Ppl>UAS AkhR Ri KK versus Ppl>+				0.7572
	Ppl>UAS AkhR Ri KK versus + UAS AkhR Ri KK				0.0007
Figure S3B	Immediate aversive memory AkhR knockdown in the fat body	13 - 16	Yes	Ordinary one-way ANOVA	0.5677
	Cg>+ versus + UAS AkhR Ri TRIP
	Cg>UAS AkhR Ri TRIP versus Cg>+
	Cg>UAS AkhR Ri TRIP versus + UAS AkhR Ri TRIP
Figure S3C	Immediate aversive memory AkhR knockdown in neurons	12 - 18	Yes	Ordinary one-way ANOVA test followed by Tukey's multiple comparisons test
	nSyb>+ versus + UAS AkhR Ri KK				0.7633
	nSyb>UAS AkhR Ri KK versus nSyb>+				0.0074
	nSyb>UAS AkhR Ri KK versus + UAS AkhR Ri KK				0.0294
Figure S3D	Immediate aversive memory AkhR knockdown in neurons	9 - 15	Yes	Ordinary one-way ANOVA test followed by Tukey's multiple comparisons test
	nSyb>+ versus + UAS AkhR Ri GD				0.2674
	nSyb>UAS AkhR Ri GD versus nSyb>+				<0.0001
	nSyb>UAS AkhR Ri GD versus + UAS AkhR Ri GD				0.0028
Figure S3J	Synthetic AKH bath application on AKHR neurons - AkhR:BD; nSyb:AD>UAS GCaMP7f	6	No	Friedman test followed by Dunn's multiple comparisons test
	Pre AKH application versus AKH bath application				0.0016
	AKH bath application versus Post AKH application				0.2498
	Pre AKH application versus Post AKH application				0.2498
Figure S3K	Synthetic AKH bath application on AKHR neurons + 100nM TTX - AkhR:BD; nSyb:AD>UAS GCaMP7f	5	Yes	RM one-way ANOVA test followed by Tukey's multiple comparisons test
	Pre AKH application versus AKH bath application				0.0377
	AKH bath application versus Post AKH application				0.8363
	Pre AKH application versus Post AKH application				0.0878
Figure S3L	Synthetic AKH bath application on AKHR neurons and AKHR mutant background - AkhR1, AkhR>UAS GCaMP7f	11	No	Friedman test followed by Dunn's multiple comparisons test
	Pre AKH application versus AKH bath application				0.4068
	Pre AKH bath application versus KCl bath application				0.0085
Figure S3M	AkhR:BD; nSyb:AD>CaLexA	29	No	Mann Whitney test	<0.0001
	Fed versus Starved
Figure S4A	Shock Acuity AKHR neurons block 33°C	13 - 17	No	Kruskal-Wallis test	0.2631
	AkhR:BD; nSyb:AD>+ versus + UAS Shits1
	AkhR:BD; nSyb:AD>UAS Shits1 versus AkhR:BD; nSyb:AD>+
	AkhR:BD; nSyb:AD>UAS Shits1 versus + UAS Shits1
Figure S4B	Shock Acuity AKHR neurons block 23°C	6 - 7	No	Kruskal-Wallis test	0.2564
	AkhR:BD; nSyb:AD>+ versus + UAS Shits1
	AkhR:BD; nSyb:AD>UAS Shits1 versus AkhR:BD; nSyb:AD>+
	AkhR:BD; nSyb:AD>UAS Shits1 versus + UAS Shits1
Figure S4C	Odor Acuity (MCH) AKHR neurons block 33°C	12 - 13	Yes	Ordinary one-way ANOVA	0.4261
	AkhR:BD; nSyb:AD>+ versus + UAS Shits1
	AkhR:BD; nSyb:AD>UAS Shits1 versus AkhR:BD; nSyb:AD>+
	AkhR:BD; nSyb:AD>UAS Shits1 versus + UAS Shits1
Figure S4D	Odor Acuity (OCT) AKHR neurons block 33°C	9 - 15	No	Kruskal-Wallis test	0.6486
	AkhR:BD; nSyb:AD>+ versus + UAS Shits1
	AkhR:BD; nSyb:AD>UAS Shits1 versus AkhR:BD; nSyb:AD>+
	AkhR:BD; nSyb:AD>UAS Shits1 versus + UAS Shits1
Figure S4E	Immediate appetitive memory AKHR neurons block 33°C	13 - 17	Yes	Ordinary one-way ANOVA	0.5391
	AkhR:BD; nSyb:AD>+ versus + UAS Shits1
	AkhR:BD; nSyb:AD>UAS Shits1 versus AkhR:BD; nSyb:AD>+
	AkhR:BD; nSyb:AD>UAS Shits1 versus + UAS Shits1
Figure S4F	Immediate appetitive memory AKHR neurons block 23°C	10 - 16	Yes	Ordinary one-way ANOVA	0.3403
	AkhR:BD; nSyb:AD>+ versus + UAS Shits1
	AkhR:BD; nSyb:AD>UAS Shits1 versus AkhR:BD; nSyb:AD>+
	AkhR:BD; nSyb:AD>UAS Shits1 versus + UAS Shits1
Figure S4G	Immediate aversive memory AkhR knockdown in AKHR neurons	8 - 15	Yes	Ordinary one-way ANOVA test followed by Tukey's multiple comparisons test
	AkhR:BD; nSyb:AD>+ versus + UAS AkhR Ri GD				0.8158
	AkhR:BD; nSyb:AD>UAS AkhR Ri GD versus AkhR:BD; nSyb:AD>+				0.0114
	AkhR:BD; nSyb:AD>UASAkhR Ri GD versus + UAS AkhR Ri GD				0.0036
Figure S4H	Immediate aversive memory AkhR knockdown in AKHR neurons	9 - 10	Yes	Ordinary one-way ANOVA test followed by Tukey's multiple comparisons test
	AkhR:BD; nSyb:AD>+ versus + UAS AkhR Ri KK				0.9798
	AkhR:BD; nSyb:AD>UAS AkhR Ri KK versus AkhR:BD; nSyb:AD>+				0.0003
	AkhR:BD; nSyb:AD>UASAkhR Ri KK versus + UAS AkhR Ri KK				0.0001
Figure S6A	Odor Acuity (MCH) SEZON01 neurons block 33°C	10 - 14	Yes	Ordinary one-way ANOVA	0.9984
	R88F08>+ versus + UAS Shits1
	R88F08>UAS Shits1 versus R88F08>+
	R88F08>UAS Shits1 versus + UAS Shits1
Figure S6B	Odor Acuity (OCT) SEZON01 neurons block 33°C	11 - 16	Yes	Ordinary one-way ANOVA	0.5978
	R88F08>+ versus + UAS Shits1
	R88F08>UAS Shits1 versus R88F08>+
	R88F08>UAS Shits1 versus + UAS Shits1
Figure S6C	Shock Acuity SEZON01 neurons block 33°C	10	No	Kruskal-Wallis test	0.6251
	R88F08>+ versus + UAS Shits1
	R88F08>UAS Shits1 versus R88F08>+
	R88F08>UAS Shits1 versus + UAS Shits1
Figure S7B	Immediate aversive memory Oct-TyrR knockdown in SEZON01 neurons	10 - 16	Yes	Ordinary one-way ANOVA	0.2161
	R88F08>+ versus + UAS oct-tyrR Ri GD
	R88F08>UAS Oct-TyrR Ri GD versus R88F08>+
	R88F08>UAS Oct-TyrR Ri GD versus + UAS Oct-TyrR Ri GD
Figure S7C	Immediate aversive memory Octa2R knockdown in SEZON01 neurons	11 - 15	Yes	Ordinary one-way ANOVA	0.7783
	R88F08>+ versus + UAS Octa2R Ri GD
	R88F08>UAS Octa2R Ri GD versus R88F08>+
	R88F08>UAS Octa2R Ri GD versus + UAS Octa2R Ri GD
Figure S7D	Immediate aversive memory Octb1R knockdown in SEZON01 neurons	10 - 11	Yes	Ordinary one-way ANOVA	0.4741
	R88F08>+ versus + UAS Octab1R Ri GD
	R88F08>UAS Octb1R Ri GD versus R88F08>+
	R88F08>UAS Octb1R Ri GD versus + UAS Octb1R Ri GD
Figure S7E	Immediate aversive memory Octb2R knockdown in SEZON01 neurons	10 - 15	Yes	Ordinary one-way ANOVA	0.6501
	R88F08>+ versus + UAS Octab2R Ri KK
	R88F08>UAS Octb2R Ri KK versus R88F08>+
	R88F08>UAS Octb2R Ri KK versus + UAS Octb2R Ri KK
Figure S7F	Immediate aversive memory Octb3R knockdown in SEZON01 neurons	10 - 13	Yes	Ordinary one-way ANOVA	0.7888
	R88F08>+ versus + UAS Octab3R Ri KK
	R88F08>UAS Octb3R Ri KK versus R88F08>+
	R88F08>UAS Octb3R Ri KK versus + UAS Octb3R Ri KK
